# Supplementary material for: Biological control of Erwinia mallotivora, the causal agent of papaya dieback disease by indigenous seed-borne endophytic lactic acid bacteria consortium
Source: PLoS One. 2019 Dec 16;14(12):e0224431. doi: 10.1371/journal.pone.0224431 (PMC6913974; doi:10.1371/journal.pone.0224431)
Supplement: S3 Table — Data underlying figures and tables (A) Fig 1, (B) Fig 5, (C) Fig 6, (D) S3 Fig, (E) Table 2, (F) Table 3. (XLSX) [file pone.0224431.s003.xlsx]

## Sheet: Fig 1
(A) Data for Fig 1. In vitro screening of endophytic bacteria for antagonistic activity using agar well diffusion method against E. mallotivora BT-MARDI, the causative agent of papaya dieback disease.
	Isolates	Inhibition diameter (mm)	Mean	SD
	PPKSD7	15	17	2
	PPKSD7	19
	PPKSD7	17
	PPKSD8	25	22	3
	PPKSD8	19
	PPKSD8	22
	PPKSD9	19	22	3
	PPKSD9	25
	PPKSD9	22
	PPKSD19	21	23.6667	2.3094
	PPKSD19	25
	PPKSD19	25
	PPKSD29	21	20.3333	3.05505
	PPKSD29	17
	PPKSD29	23
	PPKSD31	17	17	0
	PPKSD31	17
	PPKSD31	17
	PPKSD34	23	22.3333	1.1547
	PPKSD34	21
	PPKSD34	23
	PPKSD37	21	19.6667	4.16333
	PPKSD37	15
	PPKSD37	23
	PPKSD38	21	19	3.4641
	PPKSD38	15
	PPKSD38	21
	PPKSD39	18	18	3
	PPKSD39	15
	PPKSD39	21
	PPKSD40	19	19	2
	PPKSD40	17
	PPKSD40	21
	PPKSD57	21	21	2
	PPKSD57	19
	PPKSD57	23
	PPKSD59	19	17.6667	2.3094
	PPKSD59	19
	PPKSD59	15
	PPKST1	13	13	0
	PPKST1	13
	PPKST1	13
	PPKST2	17	19.6667	3.05505
	PPKST2	19
	PPKST2	23
	PPKST3	23	23	2
	PPKST3	21
	PPKST3	25
	PPKST4S	23	23	2
	PPKST4S	25
	PPKST4S	21
	PPKST4B	23	19.6667	3.05505
	PPKST4B	17
	PPKST4B	19
	PPKST4	17	19.6667	3.05505
	PPKST4	19
	PPKST4	23
	PPKST5	23	21	5.2915
	PPKST5	25
	PPKST5	15
	PPKST11	15	15.6667	1.1547
	PPKST11	15
	PPKST11	17
	PPKST14	21	19	2
	PPKST14	17
	PPKST14	19
	PPKST35	21	17.6667	5.7735
	PPKST35	21
	PPKST35	11
	PPKST36	19	22	3
	PPKST36	25
	PPKST36	22
	PPKST37	21	20.3333	3.05505
	PPKST37	23
	PPKST37	17
	PPKST40	13	13	2
	PPKST40	15
	PPKST40	11
	PPSSD1	25	21.6667	4.16333
	PPSSD1	17
	PPSSD1	23
	PPSSD7	21	19	2
	PPSSD7	19
	PPSSD7	17
	PPSSD8	17	16.3333	1.1547
	PPSSD8	17
	PPSSD8	15
	PPSSD31	19	17	2
	PPSSD31	17
	PPSSD31	15
	PPSSD38	25	18.3333	5.7735
	PPSSD38	15
	PPSSD38	15
	PPSSD39	17	19.6667	2.3094
	PPSSD39	21
	PPSSD39	21
	PPSST21	21	20.3333	1.1547
	PPSST21	21
	PPSST21	19
	PPSST22	21	19	2
	PPSST22	19
	PPSST22	17
	PPSST23	23	20.3333	4.6188
	PPSST23	15
	PPSST23	23
	PPSST25	17	17.6667	3.05505
	PPSST25	15
	PPSST25	21
	PPSST38	19	19	2
	PPSST38	17
	PPSST38	21
	Ampicillin	4	4.33333	0.57735
	Ampicillin	5
	Ampicillin	4

## Sheet: Fig 5
(B) Data for Fig 5. Disease severity of papaya dieback after treatment with single and mixture of W. cibaria PPKSD19 and L. lactis subsp. lactis PPSSD39.
	Treatments	Disease severity (%)
		Day 6	Mean	SD	Day 18	Mean	SD	Day 30	Mean	SD
	Untreated	10	18.75	6.29153	20	18.75	6.29153	20	15	4.08248
	Untreated	25			20			10
	Untreated	20			25			15
	Untreated	20			10			15
	Negative control	35	43.75	7.5	60	57.5	6.45497	55	63.75	13.7689
	Negative control	50			65			70
	Negative control	50			50			50
	Negative control	40			55			80
	Positive control	30	35	4.08248	35	37.5	5	40	47.5	8.66025
	Positive control	35			35			45
	Positive control	40			35			45
	Positive control	35			45			60
	PPKSD 19	40	41.25	6.29153	35	46.25	8.53913	45	51.25	7.5
	PPKSD 19	50			45			45
	PPKSD 19	35			55			55
	PPKSD 19	40			50			60
	PPSSD 39	10	20	7.07107	45	38.75	4.78714	35	40	4.08248
	PPSSD 39	25			35			45
	PPSSD 39	25			40			40
	PPSSD 39	20			35			40
	Mix	25	21.25	7.5	20	18.75	2.5	35	27.5	8.66025
	Mix	15			20			35
	Mix	30			15			20
	Mix	15			20			20

## Sheet: Fig 6
(C) Data for Fig 6. Biocontrol efficacy of papaya dieback after treatment with single and mixture of W. cibaria PPKSD19 and L. lactis subsp. lactis PPSSD39.
	Treatments	Biocontrol efficacy (%)
		Day 6	Mean	SD	Day 18	Mean	SD	Day 30	Mean	SD
	Positive control	14.29	18.0967	3.29667	50	42.05	10.6117	33.33	39.2467	15.7895
	Positive control	20			46.15			27.27
	Positive control	20			30			57.14
	PPKSD 19	30	36.11	19.8821	25	26.7933	12.4076	21.43	25.4767	4.30484
	PPKSD 19	20			15.38			30
	PPKSD 19	58.33			40			25
	PPSSD 39	50	52.7767	4.80933	25	35.8367	10.5847	36.36	40.69	8.06924
	PPSSD 39	58.33			46.15			35.71
	PPSSD 39	50			36.36			50
	Mix	57.14	59.0467	10.1354	66.67	68.6333	1.74334	85.71	62.8567	21.5674
	Mix	70			69.23			60
	Mix	50			70			42.86

## Sheet: S3 Fig
(D) Data for S3 Fig. Verification of compatibility between PPSSD39 and PPKSD19, and their synergism in inhibiting E. mallotivora BT-MARDI using agar well diffusion assay.
	Treatments	Inhibition zones (mm)					n	Mean	SD
		Rep 1	Rep 2	Rep 3	Rep 4	Rep 5
	PPSSD39-PPKSD19	-999	13	13	12	12	4	12.5	0.57735
	PPKSD19-PPSSD39	20	18	15	17.5	16	5	17.3	1.92354
	PPSSD39 (control)	14	11	16	13	15	5	13.8	2.21736
	PPKSD19 (control)	12	12	11	-999	-999	3	11.6667	0.57735
	Mix	14	15	15	17	16	5	15.4	0.957427

## Sheet: Table 2
(E) Data for Table 2. Synergistic effect of W. cibaria and L. lactis subsp. lactis applied as single treatment or as consortia on inhibiting the growth of E. mallotivora BT-MARDI using agar well diffusion method
	Isolate	Inhibition diameter (mm)	Mean	SD
	PPKSD19	23	21	2
	PPKSD19	21
	PPKSD19	19
	PPKSD19 + PPKST11	19	19.6667	1.1547
	PPKSD19 + PPKST11	21
	PPKSD19 + PPKST11	19
	PPKSD19 + PPSSD39	21	22.3333	2.3094
	PPKSD19 + PPSSD39	21
	PPKSD19 + PPSSD39	25
	PPKSD19 + PPSSD7	21	21	0
	PPKSD19 + PPSSD7	21
	PPKSD19 + PPSSD7	21
	PPKSD19 + PPSSD38	21	19.6667	2.3094
	PPKSD19 + PPSSD38	21
	PPKSD19 + PPSSD38	17
	PPKSD19 + PPKSD7	25	21.6667	4.16333
	PPKSD19 + PPKSD7	17
	PPKSD19 + PPKSD7	23
	PPKSD19 + PPKST1	15	15.6667	3.05505
	PPKSD19 + PPKST1	13
	PPKSD19 + PPKST1	19
	PPKSD19 + PPKST4	19	16.3333	3.05505
	PPKSD19 + PPKST4	13
	PPKSD19 + PPKST4	17
	PPKSD19 + PPKSD8	19	19	2
	PPKSD19 + PPKSD8	21
	PPKSD19 + PPKSD8	17
	PPKSD19 + PPKST3	19	20.3333	4.16333
	PPKSD19 + PPKST3	25
	PPKSD19 + PPKST3	17
	PPKSD19 + PPKST5	15	16.3333	2.3094
	PPKSD19 + PPKST5	19
	PPKSD19 + PPKST5	15
	Ampicillin	3	3.66667	0.57735
	Ampicillin	4
	Ampicillin	4

## Sheet: Table 3
(F) Data for Table 3. The effect of antibacterial substance produced by two LAB isolates with protease and heat treatment on inhibitory activity against E. mallotivora BT-MARDI
	Weissella cibaria PPKSD19
	Treatments	Inhibition zones (mm)
		40 AU/mL	Mean	SD	20 AU/mL	Mean	SD	10 AU/mL	Mean	SD
	CFS	10.5	11.8333	2.3094	9.5	11.5	2.64575	11.5	10.8333	5.03322
	CFS	10.5			10.5			5.5
	CFS	14.5			14.5			15.5
	NCFS	9.5	11.1667	2.08167	2.5	6.83333	4.04145	9.5	8.83333	1.1547
	NCFS	13.5			7.5			7.5
	NCFS	10.5			10.5			9.5
	NCFS+C+Pk	0	0	0	0	0	0	0	0	0
	NCFS+C+Pk	0			0			0
	NCFS+C+Pk	0			0			0
	NCFS+C+H	2.5	6.16667	3.51188	4.5	2.66667	2.36291	0	1.5	2.59808
	NCFS+C+H	6.5			3.5			0
	NCFS+C+H	9.5			0			4.5
	L. lactis subsp.lactis PPSSD39
	Treatments	Inhibition zones (mm)
		40 AU/mL	Mean	SD	20 AU/mL	Mean	SD	10 AU/mL	Mean	SD
	CFS	10.5	6.83333	4.04145	6.5	6.83333	0.57735	7.5	5.5	2
	CFS	2.5			6.5			5.5
	CFS	7.5			7.5			3.5
	NCFS	6.5	6.16667	0.57735	7.5	7.5	3	5.5	4.83333	1.1547
	NCFS	5.5			4.5			3.5
	NCFS	6.5			10.5			5.5
	NCFS+C+Pk	0	0	0	0	0	0	0	0	0
	NCFS+C+Pk	0			0			0
	NCFS+C+Pk	0			0			0
	NCFS+C+H	3.5	3.16667	0.57735	2.5	2.66667	2.75379	2.5	2	1.80278
	NCFS+C+H	3.5			0			0
	NCFS+C+H	2.5			5.5			3.5
